# Supplementary material for: Correlation between CRISPR Loci Diversity in Three Enterobacterial Taxa
Source: Int J Mol Sci. 2022 Oct 23;23(21):12766. doi: 10.3390/ijms232112766 (PMC9658729; doi:10.3390/ijms232112766)
Supplement: Supplementary file 1 [file ijms-23-12766-s001.zip]

Archive with 3 entries (3 files):
- ijms-1881663-supplementary-Table S1.xlsx
- ijms-1881663-supplementary-Table S2.xlsx
- ijms-1881663-supplementary-Table S3.xlsx
