# Supplementary material for: Correlation between CRISPR Loci Diversity in Three Enterobacterial Taxa
Source: Int J Mol Sci. 2022 Oct 23;23(21):12766. doi: 10.3390/ijms232112766 (PMC9658729; doi:10.3390/ijms232112766)
Supplement: Supplementary file 1 [file ijms-23-12766-s001.zip › ijms-1881663-supplementary-Table S1.xlsx]

## Sheet: Foaie1
		a)	b)	c)	d)	e)	f)	g)	h)	i)	j)	k)	l)	m)	n)	o)	p)	q)	r)	s)
dr1 IE	+	GTGTTCCCCGCGCCAGCGGGGATAAACCG	GAGTTCCCCGCGCCAGCGGGGATAAACCG	GTGTTCCCCGCGAGAGCGGGGATAAACCG	GTGTTCCCCGCGTTAGCGGGGATAAACCG	GTGTTCCCCGCGTCAGCGGGGATAAACCG	GTGTTCCCCGCGCTAGCGGGGATAAACCG	GTGTTCCCCGCGCCAGCGGGGATAAATCG	GTGTTCCCCGCACCAGCGGGGATAAACCG	GAGTTCCCCGCGCCAGTGGGGATAAACC	GAGTTCCCCGCGCCTGCGGGGATAAACCG	GTGTTCCCTGCGCCAGCGGGGATAAACCG	GTTCCCCGCGGCAGCGGGGATAAACCG	GAGTTCCCCACGTCAGCGGGGATAAACCG	GAGTTCCCCGCGCGAGCGGGGATAAACCG	GAGTTCCCCGCGTCAGCGGGGATAAACCG	AGAGTTCCTCGCGCCAGCGGGGATAAACCG	GAGTTCCCCGCGCTAGCGGGGATAAACCG	AAGTTCCCCGCGCGAGCGGGGATAAACGG	GAGTTCCCCGCGCCAGCGGGATAAACCGCG
	-	CGGTTTATCCCCGCTGGCGCGGGGAACAC	CGGTTTATCCCCGCTGGCGCGGGGAACTC	CGGTTTATCCCCGCTCTCGCGGGGAACAC	CGGTTTATCCCCGCTAACGCGGGGAACAC	CGGTTTATCCCCGCTGACGCGGGGAACAC	CGGTTTATCCCCGCTAGCGCGGGGAACAC	CGATTTATCCCCGCTGGCGCGGGGAACAC	CGGTTTATCCCCGCTGGTGCGGGGAACAC	GGTTTATCCCCACTGGCGCGGGGAACTC	CGGTTTATCCCCGCAGGCGCGGGGAACTC	CGGTTTATCCCCGCTGGCGCAGGGAACAC	CGGTTTATCCCCGCTGCCGCGGGGAAC	CGGTTTATCCCCGCTGACGTGGGGAACTC	CGGTTTATCCCCGCTCGCGCGGGGAACTC	CGGTTTATCCCCGCTGACGCGGGGAACTC	CGGTTTATCCCCGCTGGCGCGAGGAACTCT	CGGTTTATCCCCGCTAGCGCGGGGAACTC	CCGTTTATCCCCGCTCGCGCGGGGAACTT	CGCGGTTTATCCCGCTGGCGCGGGGAACTC
dr2 IE	+	GTCTTCCCCACGCACGTGGGGGTGTTTCT	GTCTTCCCCACACGCGTGGGGGTGTTTCT	GTCTTCCCCACATGCGTGGGGGTGTTTC	GTCTTCCCCACACACGTGGGGGTGTTTC	GTCTTCCCCACACGCGTGGGGTGTTTCT
	-	AGAAACACCCCCACGTGCGTGGGGAAGAC	AGAAACACCCCCACGCGTGTGGGGAAGAC	GAAACACCCCCACGCATGTGGGGAAGAC	GAAACACCCCCACGTGTGTGGGGAAGAC	AGAAACACCCCACGCGTGTGGGGAAGAC
dr3 IF	+	GTTCACTGCCGTACAGGCAGCTTAGAAA	GTTCACTGCCGTACTGGCAGCTTAGAAA	GTTCACTGCCGTACAGACAGCTTAGAAAT	GTTCACTGCCGTGCAGGCAGCTTAGAAAT	GTTCACTGCCGAACAGGCAGCTTAGAAA	GTTCACTGCCATACAGGCAGCTTAGAAA
	-	TTTCTAAGCTGCCTGTACGGCAGTGAAC	TTTCTAAGCTGCCAGTACGGCAGTGAAC	ATTTCTAAGCTGTCTGTACGGCAGTGAAC	ATTTCTAAGCTGCCTGCACGGCAGTGAAC	TTTCTAAGCTGCCTGTTCGGCAGTGAAC	TTTCTAAGCTGCCTGTATGGCAGTGAAC
