# Supplementary material for: Correlation between CRISPR Loci Diversity in Three Enterobacterial Taxa
Source: Int J Mol Sci. 2022 Oct 23;23(21):12766. doi: 10.3390/ijms232112766 (PMC9658729; doi:10.3390/ijms232112766)
Supplement: Supplementary file 1 [file ijms-23-12766-s001.zip › ijms-1881663-supplementary-Table S2.xlsx]

## Sheet: S. enterica loci-spacers
Total Se	Se1/1a	Se1/1d	Se1/1f	Se1/1g	Se1/1h	Se2a/1a	Se2a/1e	Se2a/1f	Se2b/1a	Se2b/1b	Se2b/1f	Se2c/1a
N	1253	1253	1253	1253	1253	1253	1253	1253	1253	1253	1253	1253
Positive strains	1097	1	1	1	1	222	2	1	827	3	1	90
Allele frequency	0.875499	0.000798085	0.000798085	0.000798085	0.000798085	0.177175	0.00159617	0.000798085	0.660016	0.00239425	0.000798085	0.0718276
Total spacer no	19367	6	19	5	16	5014	61	34	14657	57	5	568
Average spacer no	15.4565	0.00956938	0.030303	0.00797448	0.0255183	7.99681	0.0972887	0.0542265	23.3764	0.0909091	0.00797448	0.905901
Average spacer no in positive strains	17.6545	6	19	5	16	22.5856	30.5	34	17.7231	19	5	6.31111
Maximum no of spacers	61	6	19	5	16	68	39	34	124	25	5	30
Africa	Se1/1a	Se1/1d	Se1/1f	Se1/1g	Se1/1h	Se2a/1a	Se2a/1e	Se2a/1f	Se2b/1a	Se2b/1b	Se2b/1f	Se2c/1a
N	15	15	15	15	15	15	15	15	15	15	15	15
Positive strains	13	0	0	0	0	0	0	0	13	0	0	1
Allele frequency	0.866667	0	0	0	0	0	0	0	0.866667	0	0	0.0666667
Total spacer no	204	0	0	0	0	0	0	0	275	0	0	6
Average spacer no	13.6	0	0	0	0	0	0	0	18.3333	0	0	0.4
Average spacer no in positive strains	15.6923	0	0	0	0	0	0	0	21.1538	0	0	6
Maximum no of spacers	31	0	0	0	0	0	0	0	62	0	0	6
Asia	Se1/1a	Se1/1d	Se1/1f	Se1/1g	Se1/1h	Se2a/1a	Se2a/1e	Se2a/1f	Se2b/1a	Se2b/1b	Se2b/1f	Se2c/1a
N	202	202	202	202	202	202	202	202	202	202	202	202
Positive strains	184	0	0	0	0	53	0	0	130	0	0	11
Allele frequency	0.910891	0	0	0	0	0.262376	0	0	0.643564	0	0	0.0544554
Total spacer no	3535	0	0	0	0	1222	0	0	2417	0	0	67
Average spacer no	17.5	0	0	0	0	6.0495	0	0	11.9653	0	0	0.331683
Average spacer no in positive strains	19.212	0	0	0	0	23.0566	0	0	18.5923	0	0	6.09091
Maximum no of spacers	48	0	0	0	0	47	0	0	60	0	0	7
Australia Oceania	Se1/1a	Se1/1d	Se1/1f	Se1/1g	Se1/1h	Se2a/1a	Se2a/1e	Se2a/1f	Se2b/1a	Se2b/1b	Se2b/1f	Se2c/1a
N	14	14	14	14	14	14	14	14	14	14	14	14
Positive strains	13	0	0	0	0	1	0	0	9	0	0	3
Allele frequency	0.928571	0	0	0	0	0.0714286	0	0	0.642857	0	0	0.214286
Total spacer no	262	0	0	0	0	32	0	0	200	0	0	32
Average spacer no	18.7143	0	0	0	0	2.28571	0	0	14.2857	0	0	2.28571
Average spacer no in positive strains	20.1538	0	0	0	0	32	0	0	22.2222	0	0	10.6667
Maximum no of spacers	34	0	0	0	0	32	0	0	45	0	0	13
Europe	Se1/1a	Se1/1d	Se1/1f	Se1/1g	Se1/1h	Se2a/1a	Se2a/1e	Se2a/1f	Se2b/1a	Se2b/1b	Se2b/1f	Se2c/1a
N	153	153	153	153	153	153	153	153	153	153	153	153
Positive strains	73	0	0	0	0	18	0	1	71	0	0	46
Allele frequency	0.477124	0	0	0	0	0.117647	0	0.00653595	0.464052	0	0	0.300654
Total spacer no	1124	0	0	0	0	454	0	34	876	0	0	296
Average spacer no	7.34641	0	0	0	0	2.96732	0	0.222222	5.72549	0	0	1.93464
Average spacer no in positive strains	15.3973	0	0	0	0	25.2222	0	34	12.338	0	0	6.43478
Maximum no of spacers	32	0	0	0	0	59	0	34	63	0	0	30
North America	Se1/1a	Se1/1d	Se1/1f	Se1/1g	Se1/1h	Se2a/1a	Se2a/1e	Se2a/1f	Se2b/1a	Se2b/1b	Se2b/1f	Se2c/1a
N	821	821	821	821	821	821	821	821	821	821	821	821
Positive strains	768	1	1	1	1	137	2	0	575	3	1	28
Allele frequency	0.935445	0.00121803	0.00121803	0.00121803	0.00121803	0.16687	0.00243605	0	0.700365	0.00365408	0.00121803	0.0341048
Total spacer no	13229	6	19	5	16	2992	61	0	10338	57	5	161
Average spacer no	16.1133	0.00730816	0.0231425	0.00609013	0.0194884	3.64434	0.0742996	0	12.592	0.0694275	0.00609013	0.196102
Average spacer no in positive strains	17.2253	6	19	5	16	21.8394	30.5	0	17.9791	19	5	5.75
Maximum no of spacers	61	6	19	5	16	65	39	0	124	25	5	6
South America	Se1/1a	Se1/1d	Se1/1f	Se1/1g	Se1/1h	Se2a/1a	Se2a/1e	Se2a/1f	Se2b/1a	Se2b/1b	Se2b/1f	Se2c/1a
N	21	21	21	21	21	21	21	21	21	21	21	21
Positive strains	21	0	0	0	0	5	0	0	15	0	0	0
Allele frequency	1	0	0	0	0	0.238095	0	0	0.714286	0	0	0
Total spacer no	439	0	0	0	0	202	0	0	364	0	0	0
Average spacer no	20.9048	0	0	0	0	9.61905	0	0	17.3333	0	0	0
Average spacer no in positive strains	20.9048	0	0	0	0	40.4	0	0	24.2667	0	0	0
Maximum no of spacers	30	0	0	0	0	68	0	0	31	0	0	0
plant	Se1/1a	Se1/1d	Se1/1f	Se1/1g	Se1/1h	Se2a/1a	Se2a/1e	Se2a/1f	Se2b/1a	Se2b/1b	Se2b/1f	Se2c/1a
N	38	38	38	38	38	38	38	38	38	38	38	38
Positive strains	37	0	0	0	0	12	0	0	24	0	0	0
Allele frequency	0.973684	0	0	0	0	0.315789	0	0	0.631579	0	0	0
Total spacer no	684	0	0	0	0	304	0	0	508	0	0	0
Average spacer no	18	0	0	0	0	8	0	0	13.3684	0	0	0
Average spacer no in positive strains	18.4865	0	0	0	0	25.3333	0	0	21.1667	0	0	0
Maximum no of spacers	48	0	0	0	0	46	0	0	59	0	0	0
environment	Se1/1a	Se1/1d	Se1/1f	Se1/1g	Se1/1h	Se2a/1a	Se2a/1e	Se2a/1f	Se2b/1a	Se2b/1b	Se2b/1f	Se2c/1a
N	30	30	30	30	30	30	30	30	30	30	30	30
Positive strains	30	0	0	0	0	6	0	0	23	0	0	0
Allele frequency	1	0	0	0	0	0.2	0	0	0.766667	0	0	0
Total spacer no	453	0	0	0	0	111	0	0	374	0	0	0
Average spacer no	15.1	0	0	0	0	3.7	0	0	12.4667	0	0	0
Average spacer no in positive strains	15.1	0	0	0	0	18.5	0	0	16.2609	0	0	0
Maximum no of spacers	34	0	0	0	0	28	0	0	44	0	0	0
Homo sapiens	Se1/1a	Se1/1d	Se1/1f	Se1/1g	Se1/1h	Se2a/1a	Se2a/1e	Se2a/1f	Se2b/1a	Se2b/1b	Se2b/1f	Se2c/1a
N	355	355	355	355	355	355	355	355	355	355	355	355
Positive strains	305	0	0	0	0	71	0	0	223	1	0	37
Allele frequency	0.859155	0	0	0	0	0.2	0	0	0.628169	0.0028169	0	0.104225
Total spacer no	5771	0	0	0	0	1472	0	0	4138	8	0	232
Average spacer no	16.2563	0	0	0	0	4.14648	0	0	11.6563	0.0225352	0	0.653521
Average spacer no in positive strains	18.9213	0	0	0	0	20.7324	0	0	18.5561	8	0	6.27027
Maximum no of spacers	48	0	0	0	0	47	0	0	62	8	0	13
animal	Se1/1a	Se1/1d	Se1/1f	Se1/1g	Se1/1h	Se2a/1a	Se2a/1e	Se2a/1f	Se2b/1a	Se2b/1b	Se2b/1f	Se2c/1a
N	291	291	291	291	291	291	291	291	291	291	291	291
Positive strains	289	0	0	0	0	48	1	0	213	0	0	0
Allele frequency	0.993127	0	0	0	0	0.164948	0.00343643	0	0.731959	0	0	0
Total spacer no	4850	0	0	0	0	1108	39	0	3401	0	0	0
Average spacer no	16.6667	0	0	0	0	3.80756	0.134021	0	11.6873	0	0	0
Average spacer no in positive strains	16.782	0	0	0	0	23.0833	39	0	15.9671	0	0	0
Maximum no of spacers	48	0	0	0	0	68	39	0	62	0	0	0
food	Se1/1a	Se1/1d	Se1/1f	Se1/1g	Se1/1h	Se2a/1a	Se2a/1e	Se2a/1f	Se2b/1a	Se2b/1b	Se2b/1f	Se2c/1a
N	198	198	198	198	198	198	198	198	198	198	198	198
Positive strains	197	0	0	0	0	19	0	0	169	0	0	0
Allele frequency	0.994949	0	0	0	0	0.0959596	0	0	0.853535	0	0	0
Total spacer no	3227	0	0	0	0	414	0	0	2887	0	0	0
Average spacer no	16.298	0	0	0	0	2.09091	0	0	14.5808	0	0	0
Average spacer no in positive strains	16.3807	0	0	0	0	21.7895	0	0	17.0828	0	0	0
Maximum no of spacers	48	0	0	0	0	48	0	0	48	0	0	0
laboratory	Se1/1a	Se1/1d	Se1/1f	Se1/1g	Se1/1h	Se2a/1a	Se2a/1e	Se2a/1f	Se2b/1a	Se2b/1b	Se2b/1f	Se2c/1a
N	5	5	5	5	5	5	5	5	5	5	5	5
Positive strains	5	0	0	0	0	0	0	0	4	0	1	0
Allele frequency	1	0	0	0	0	0	0	0	0.8	0	0.2	0
Total spacer no	121	0	0	0	0	0	0	0	166	0	5	0
Average spacer no	24.2	0	0	0	0	0	0	0	33.2	0	1	0
Average spacer no in positive strains	24.2	0	0	0	0	0	0	0	41.5	0	5	0
Maximum no of spacers	32	0	0	0	0	0	0	0	63	0	5	0

## Sheet: E. coli loci-spacers
Total Ec	Ec1/1a	Ec1/1b	Ec1/1e	Ec1/1g	Ec1/1i	Ec1/1k	Ec1/1l	Ec1/1m	Ec1/1n	Ec1/1q	Ec2a/1a	Ec2a/1b	Ec2a/1e	Ec2a/1g	Ec2a/1k	Ec2a/1o	Ec2b/1a	Ec2b/1b	Ec2b/1o	Ec2b/1p	Ec3a/4a	Ec3b/4a	Ec3b/4c	Ec3b/4d	Ec4/4a
N	1492	1492	1492	1492	1492	1492	1492	1492	1492	1492	1492	1492	1492	1492	1492	1492	1492	1492	1492	1492	1492	1492	1492	1492	1492
Positive strains	735	485	1	2	36	1	2	19	1	13	887	16	39	8	6	1	41	280	13	4	89	288	2	3	88
allele frequency	0.492627	0.325067	0.000670241	0.00134048	0.0241287	0.000670241	0.00134048	0.0127346	0.000670241	0.00871314	0.594504	0.0107239	0.0261394	0.00536193	0.00402145	0.000670241	0.0274799	0.187668	0.00871314	0.00268097	0.0596515	0.193029	0.00134048	0.00201072	0.0589812
Total spacer no	7825	4102	10	15	36	21	4	134	9	135	8862	109	435	86	124	6	440	3298	134	8	813	726	5	9	826
Average spacer no	5.24464	2.74933	0.00670241	0.0100536	0.0241287	0.0140751	0.00268097	0.0898123	0.00603217	0.0904826	5.93968	0.0730563	0.291555	0.0576408	0.0831099	0.00402145	0.294906	2.21046	0.0898123	0.00536193	0.544906	0.486595	0.00335121	0.00603217	0.553619
Average spacer no in positive strains	10.6463	8.45773	10	7.5	1	21	2	7.05263	9	10.3846	9.99098	6.8125	11.1538	10.75	20.6667	6	10.7317	11.7786	10.3077	2	9.13483	2.52083	2.5	3	9.38636
Maximum no of spacers	32	27	10	10	1	21	2	10	9	15	44	12	25	20	21	6	31	24	18	2	17	21	3	4	22
Africa	Ec1/1a	Ec1/1b	Ec1/1e	Ec1/1g	Ec1/1i	Ec1/1k	Ec1/1l	Ec1/1m	Ec1/1n	Ec1/1q	Ec2a/1a	Ec2a/1b	Ec2a/1e	Ec2a/1g	Ec2a/1k	Ec2a/1o	Ec2b/1a	Ec2b/1b	Ec2b/1o	Ec2b/1p	Ec3a/4a	Ec3b/4a	Ec3b/4c	Ec3b/4d	Ec4/4a
N	17	17	17	17	17	17	17	17	17	17	17	17	17	17	17	17	17	17	17	17	17	17	17	17	17
Positive strains	9	7	0	0	0	0	0	0	0	0	10	0	2	0	0	1	0	2	1	0	0	5	0	0	0
allele frequency	0.529412	0.411765	0	0	0	0	0	0	0	0	0.588235	0	0.117647	0	0	0.0588235	0	0.117647	0.0588235	0	0	0.294118	0	0	0
Total spacer no	95	85	0	0	0	0	0	0	0	0	80	0	24	0	0	6	0	20	3	0	0	12	0	0	0
Average spacer no	5.58824	5	0	0	0	0	0	0	0	0	4.70588	0	1.41176	0	0	0.352941	0	1.17647	0.176471	0	0	0.705882	0	0	0
Average spacer no in positive strains	10.5556	12.1429	0	0	0	0	0	0	0	0	8	0	12	0	0	6	0	10	3	0	0	2.4	0	0	0
Maximum no of spacers	22	17	0	0	0	0	0	0	0	0	16	0	12	0	0	6	0	11	3	0	0	3	0	0	0
Asia	Ec1/1a	Ec1/1b	Ec1/1e	Ec1/1g	Ec1/1i	Ec1/1k	Ec1/1l	Ec1/1m	Ec1/1n	Ec1/1q	Ec2a/1a	Ec2a/1b	Ec2a/1e	Ec2a/1g	Ec2a/1k	Ec2a/1o	Ec2b/1a	Ec2b/1b	Ec2b/1o	Ec2b/1p	Ec3a/4a	Ec3b/4a	Ec3b/4c	Ec3b/4d	Ec4/4a
N	376	376	376	376	376	376	376	376	376	376	376	376	376	376	376	376	376	376	376	376	376	376	376	376	376
Positive strains	229	108	0	0	5	1	0	3	0	0	218	2	9	6	4	0	13	88	1	1	22	71	1	0	22
allele frequency	0.609043	0.287234	0	0	0.0132979	0.00265957	0	0.00797872	0	0	0.579787	0.00531915	0.0239362	0.0159574	0.0106383	0	0.0345745	0.234043	0.00265957	0.00265957	0.0585106	0.18883	0.00265957	0	0.0585106
Total spacer no	2562	1002	0	0	5	21	0	21	0	0	2217	15	90	58	83	0	132	1060	11	2	224	176	3	0	244
Average spacer no	6.81383	2.66489	0	0	0.0132979	0.0558511	0	0.0558511	0	0	5.89628	0.0398936	0.239362	0.154255	0.220745	0	0.351064	2.81915	0.0292553	0.00531915	0.595745	0.468085	0.00797872	0	0.648936
Average spacer no in positive strains	11.1878	9.27778	0	0	1	21	0	7	0	0	10.1697	7.5	10	9.66667	20.75	0	10.1538	12.0455	11	2	10.1818	2.47887	3	0	11.0909
Maximum no of spacers	31	24	0	0	1	21	0	8	0	0	44	8	17	12	21	0	17	22	11	2	14	4	3	0	22
Australia Oceania	Ec1/1a	Ec1/1b	Ec1/1e	Ec1/1g	Ec1/1i	Ec1/1k	Ec1/1l	Ec1/1m	Ec1/1n	Ec1/1q	Ec2a/1a	Ec2a/1b	Ec2a/1e	Ec2a/1g	Ec2a/1k	Ec2a/1o	Ec2b/1a	Ec2b/1b	Ec2b/1o	Ec2b/1p	Ec3a/4a	Ec3b/4a	Ec3b/4c	Ec3b/4d	Ec4/4a
N	39	39	39	39	39	39	39	39	39	39	39	39	39	39	39	39	39	39	39	39	39	39	39	39	39
Positive strains	23	11	0	0	0	0	0	0	0	0	19	0	3	1	1	0	1	7	0	0	3	10	0	0	3
allele frequency	0.589744	0.282051	0	0	0	0	0	0	0	0	0.487179	0	0.0769231	0.025641	0.025641	0	0.025641	0.179487	0	0	0.0769231	0.25641	0	0	0.0769231
Total spacer no	335	140	0	0	0	0	0	0	0	0	181	0	33	20	20	0	14	95	0	0	30	24	0	0	29
Average spacer no	8.58974	3.58974	0	0	0	0	0	0	0	0	4.64103	0	0.846154	0.512821	0.512821	0	0.358974	2.4359	0	0	0.769231	0.615385	0	0	0.74359
Average spacer no in positive strains	14.5652	12.7273	0	0	0	0	0	0	0	0	9.52632	0	11	20	20	0	14	13.5714	0	0	10	2.4	0	0	9.66667
Maximum no of spacers	31	20	0	0	0	0	0	0	0	0	29	0	12	20	20	0	14	22	0	0	13	4	0	0	17
Europe	Ec1/1a	Ec1/1b	Ec1/1e	Ec1/1g	Ec1/1i	Ec1/1k	Ec1/1l	Ec1/1m	Ec1/1n	Ec1/1q	Ec2a/1a	Ec2a/1b	Ec2a/1e	Ec2a/1g	Ec2a/1k	Ec2a/1o	Ec2b/1a	Ec2b/1b	Ec2b/1o	Ec2b/1p	Ec3a/4a	Ec3b/4a	Ec3b/4c	Ec3b/4d	Ec4/4a
N	488	488	488	488	488	488	488	488	488	488	488	488	488	488	488	488	488	488	488	488	488	488	488	488	488
Positive strains	235	172	1	2	2	0	0	2	0	11	276	9	13	0	0	0	15	76	9	0	21	105	1	3	21
allele frequency	0.481557	0.352459	0.00204918	0.00409836	0.00409836	0	0	0.00409836	0	0.022541	0.565574	0.0184426	0.0266393	0	0	0	0.0307377	0.155738	0.0184426	0	0.0430328	0.215164	0.00204918	0.00614754	0.0430328
Total spacer no	2612	1590	10	15	2	0	0	17	0	111	3342	68	171	0	0	0	157	848	104	0	177	285	2	9	188
Average spacer no	5.35246	3.2582	0.0204918	0.0307377	0.00409836	0	0	0.0348361	0	0.227459	6.84836	0.139344	0.35041	0	0	0	0.321721	1.7377	0.213115	0	0.362705	0.584016	0.00409836	0.0184426	0.385246
Average spacer no in positive strains	11.1149	9.24419	10	7.5	1	0	0	8.5	0	10.0909	12.1087	7.55556	13.1538	0	0	0	10.4667	11.1579	11.5556	0	8.42857	2.71429	2	3	8.95238
Maximum no of spacers	32	26	10	10	1	0	0	10	0	15	41	12	25	0	0	0	17	24	18	0	14	21	2	4	20
North America	Ec1/1a	Ec1/1b	Ec1/1e	Ec1/1g	Ec1/1i	Ec1/1k	Ec1/1l	Ec1/1m	Ec1/1n	Ec1/1q	Ec2a/1a	Ec2a/1b	Ec2a/1e	Ec2a/1g	Ec2a/1k	Ec2a/1o	Ec2b/1a	Ec2b/1b	Ec2b/1o	Ec2b/1p	Ec3a/4a	Ec3b/4a	Ec3b/4c	Ec3b/4d	Ec4/4a
N	465	465	465	465	465	465	465	465	465	465	465	465	465	465	465	465	465	465	465	465	465	465	465	465	465
Positive strains	191	168	0	0	21	0	1	14	1	2	319	3	11	1	0	0	11	84	2	3	17	78	0	0	16
allele frequency	0.410753	0.36129	0	0	0.0451613	0	0.00215054	0.0301075	0.00215054	0.00430108	0.686022	0.00645161	0.0236559	0.00215054	0	0	0.0236559	0.180645	0.00430108	0.00645161	0.0365591	0.167742	0	0	0.0344086
Total spacer no	1739	1113	0	0	21	0	2	96	9	24	2674	11	109	8	0	0	106	1011	16	6	154	189	0	0	137
Average spacer no	3.73978	2.39355	0	0	0.0451613	0	0.00430108	0.206452	0.0193548	0.0516129	5.75054	0.0236559	0.234409	0.0172043	0	0	0.227957	2.17419	0.0344086	0.0129032	0.331183	0.406452	0	0	0.294624
Average spacer no in positive strains	9.10471	6.625	0	0	1	0	2	6.85714	9	12	8.38245	3.66667	9.90909	8	0	0	9.63636	12.0357	8	2	9.05882	2.42308	0	0	8.5625
Maximum no of spacers	26	24	0	0	1	0	2	9	9	13	30	5	13	8	0	0	15	20	11	2	14	4	0	0	21
South America	Ec1/1a	Ec1/1b	Ec1/1e	Ec1/1g	Ec1/1i	Ec1/1k	Ec1/1l	Ec1/1m	Ec1/1n	Ec1/1q	Ec2a/1a	Ec2a/1b	Ec2a/1e	Ec2a/1g	Ec2a/1k	Ec2a/1o	Ec2b/1a	Ec2b/1b	Ec2b/1o	Ec2b/1p	Ec3a/4a	Ec3b/4a	Ec3b/4c	Ec3b/4d	Ec4/4a
N	24	24	24	24	24	24	24	24	24	24	24	24	24	24	24	24	24	24	24	24	24	24	24	24	24
Positive strains	14	5	0	0	1	0	0	0	0	0	12	2	1	0	0	0	1	3	0	0	0	13	0	0	0
allele frequency	0.583333	0.208333	0	0	0.0416667	0	0	0	0	0	0.5	0.0833333	0.0416667	0	0	0	0.0416667	0.125	0	0	0	0.541667	0	0	0
Total spacer no	174	54	0	0	1	0	0	0	0	0	153	15	8	0	0	0	31	37	0	0	0	26	0	0	0
Average spacer no	7.25	2.25	0	0	0.0416667	0	0	0	0	0	6.375	0.625	0.333333	0	0	0	1.29167	1.54167	0	0	0	1.08333	0	0	0
Average spacer no in positive strains	12.4286	10.8	0	0	1	0	0	0	0	0	12.75	7.5	8	0	0	0	31	12.3333	0	0	0	2	0	0	0
Maximum no of spacers	20	16	0	0	1	0	0	0	0	0	31	12	8	0	0	0	31	13	0	0	0	2	0	0	0
plant	Ec1/1a	Ec1/1b	Ec1/1e	Ec1/1g	Ec1/1i	Ec1/1k	Ec1/1Ec	Ec1/1m	Ec1/1n	Ec1/1q	Ec2a/1a	Ec2a/1b	Ec2a/1e	Ec2a/1g	Ec2a/1k	Ec2a/1o	Ec2b/1a	Ec2b/1b	Ec2b/1o	Ec2b/1p	Ec3a/4a	Ec3/4a	Ec3/4c	Ec3/4d	Ec4/4a
N	2	2	2	2	2	2	2	2	2	2	2	2	2	2	2	2	2	2	2	2	2	2	2	2	2
Positive strains	2	0	0	0	0	0	0	0	0	0	0	0	0	0	0	0	0	2	0	0	0	0	0	0	0
allele frequency	1	0	0	0	0	0	0	0	0	0	0	0	0	0	0	0	0	1	0	0		0	0	0	0
Total spacer no	12	0	0	0	0	0	0	0	0	0	0	0	0	0	0	0	0	24	0	0	0	0	0	0	0
Average spacer no	6	0	0	0	0	0	0	0	0	0	0	0	0	0	0	0	0	12	0	0	0	0	0	0	0
Average spacer no in positive strains	6	0	0	0	0	0	0	0	0	0	0	0	0	0	0	0	0	12	0	0	0	0	0	0	0
Maximum no of spacers	6	0	0	0	0	0	0	0	0	0	0	0	0	0	0	0	0	12	0	0	0	0	0	0	0
environment	Ec1/1a	Ec1/1b	Ec1/1e	Ec1/1g	Ec1/1i	Ec1/1k	Ec1/1Ec	Ec1/1m	Ec1/1n	Ec1/1q	Ec2a/1a	Ec2a/1b	Ec2a/1e	Ec2a/1g	Ec2a/1k	Ec2a/1o	Ec2b/1a	Ec2b/1b	Ec2b/1o	Ec2b/1p	Ec3a/4a	Ec3/4a	Ec3/4c	Ec3/4d	Ec4/4a
N	81	81	81	81	81	81	81	81	81	81	81	81	81	81	81	81	81	81	81	81	75	81	81	81	81
Positive strains	33	33	0	0	2	0	0	0	0	0	53	1	3	1	0	0	3	7	0	0	81	0	0	6	6
allele frequency	0.407407	0.407407	0	0	0.0246914	0	0	0	0	0	0.654321	0.0123457	0.037037	0.0123457	0	0	0.037037	0.0864198	0	0		0	0	0.0740741	0.0740741
Total spacer no	357	298	0	0	2	0	0	0	0	0	618	11	38	20	0	0	35	72	0	0	0	0	0	66	67
Average spacer no	4.40741	3.67901	0	0	0.0246914	0	0	0	0	0	7.62963	0.135802	0.469136	0.246914	0	0	0.432099	0.888889	0	0	67	0	0	0.814815	0.82716
Average spacer no in positive strains	10.8182	9.0303	0	0	1	0	0	0	0	0	11.6604	11	12.6667	20	0	0	11.6667	10.2857	0	0	6	0	0	11	11.1667
Maximum no of spacers	29	19	0	0	1	0	0	0	0	0	39	11	17	20	0	0	17	16	0	0	0.82716	0	0	18	14
Homo sapiens	Ec1/1a	Ec1/1b	Ec1/1e	Ec1/1g	Ec1/1i	Ec1/1k	Ec1/1Ec	Ec1/1m	Ec1/1n	Ec1/1q	Ec2a/1a	Ec2a/1b	Ec2a/1e	Ec2a/1g	Ec2a/1k	Ec2a/1o	Ec2b/1a	Ec2b/1b	Ec2b/1o	Ec2b/1p	Ec3a/4a	Ec3/4a	Ec3/4c	Ec3/4d	Ec4/4a
N	394	394	394	394	394	394	394	394	394	394	394	394	394	394	394	394	394	394	394	394	394	394	394	394	394
Positive strains	175	121	0	1	9	1	0	7	0	0	224	2	10	3	3	1	8	66	4	3	59	0	0	58	59
allele frequency	0.444162	0.307107	0	0.00253807	0.0228426	0.00253807	0	0.0177665	0	0	0.568528	0.00507614	0.0253807	0.00761421	0.00761421	0.00253807	0.0203046	0.167513	0.0101523	0.00761421		0	0	0.147208	0.149746
Total spacer no	1998	1031	0	5	9	21	0	44	0	0	1953	7	105	26	62	6	98	771	38	6	552	0	0	543	552
Average spacer no	5.07107	2.61675	0	0.0126904	0.0228426	0.0532995	0	0.111675	0	0	4.95685	0.0177665	0.266497	0.0659898	0.15736	0.0152284	0.248731	1.95685	0.0964467	0.0152284	1.40102	0	0	1.37817	1.40102
Average spacer no in positive strains	11.4171	8.52066	0	5	1	21	0	6.28571	0	0	8.71875	3.5	10.5	8.66667	20.6667	6	12.25	11.6818	9.5	2	9.35593	0	0	9.36207	9.35593
Maximum no of spacers	31	20	0	5	1	21	0	8	0	0	31	4	13	9	21	6	31	21	12	2	17	0	0	22	17
animal	Ec1/1a	Ec1/1b	Ec1/1e	Ec1/1g	Ec1/1i	Ec1/1k	Ec1/1Ec	Ec1/1m	Ec1/1n	Ec1/1q	Ec2a/1a	Ec2a/1b	Ec2a/1e	Ec2a/1g	Ec2a/1k	Ec2a/1o	Ec2b/1a	Ec2b/1b	Ec2b/1o	Ec2b/1p	Ec3a/4a	Ec3/4a	Ec3/4c	Ec3/4d	Ec4/4a
N	534	534	534	534	534	534	534	534	534	534	534	534	534	534	534	534	534	534	534	534	534	534	534	534	534
Positive strains	267	168	1	1	6	0	0	10	1	11	322	8	11	4	1	0	16	85	8	1	21	102	2	3	21
allele frequency	0.5	0.314607	0.00187266	0.00187266	0.011236	0	0	0.0187266	0.00187266	0.0205993	0.602996	0.0149813	0.0205993	0.00749064	0.00187266	0	0.0299625	0.159176	0.0149813	0.00187266		0.00374532	0.00561798	0.0393258	0.0393258
Total spacer no	3010	1400	10	10	6	0	0	75	9	111	3708	59	150	40	21	0	154	1021	85	2	156	289	5	9	174
Average spacer no	5.6367	2.62172	0.0187266	0.0187266	0.011236	0	0	0.140449	0.0168539	0.207865	6.94382	0.110487	0.280899	0.0749064	0.0393258	0	0.28839	1.91199	0.159176	0.00374532	0.292135	0.541199	0.0093633	0.0168539	0.325843
Average spacer no in positive strains	11.2734	8.33333	10	10	1	0	0	7.5	9	10.0909	11.5155	7.375	13.6364	10	21	0	9.625	12.0118	10.625	2	7.42857	2.83333	2.5	3	8.28571
Maximum no of spacers	32	26	10	10	1	0	0	10	9	15	44	12	25	12	21	0	16	24	18	2	14	21	3	4	18
food	Ec1/1a	Ec1/1b	Ec1/1e	Ec1/1g	Ec1/1i	Ec1/1k	Ec1/1Ec	Ec1/1m	Ec1/1n	Ec1/1q	Ec2a/1a	Ec2a/1b	Ec2a/1e	Ec2a/1g	Ec2a/1k	Ec2a/1o	Ec2b/1a	Ec2b/1b	Ec2b/1o	Ec2b/1p	Ec3a/4a	Ec3/4a	Ec3/4c	Ec3/4d	Ec4/4a
N	33	33	33	33	33	33	33	33	33	33	33	33	33	33	33	33	33	33	33	33	33	33	33	33	33
Positive strains	13	16	0	0	3	0	0	0	0	0	23	0	2	0	0	0	2	5	0	0	0	5	0	0	0
allele frequency	0.393939	0.484848	0	0	0.0909091	0	0	0	0	0	0.69697	0	0.0606061	0	0	0	0.0606061	0.151515	0	0		0	0	0	0
Total spacer no	116	165	0	0	3	0	0	0	0	0	161	0	24	0	0	0	20	98	0	0	0	12	0	0	0
Average spacer no	3.51515	5	0	0	0.0909091	0	0	0	0	0	4.87879	0	0.727273	0	0	0	0.606061	2.9697	0	0	0	0.363636	0	0	0
Average spacer no in positive strains	8.92308	10.3125	0	0	1	0	0	0	0	0	7	0	12	0	0	0	10	19.6	0	0	0	2.4	0	0	0
Maximum no of spacers	22	17	0	0	1	0	0	0	0	0	17	0	12	0	0	0	12	59	0	0	0	3	0	0	0
laboratory	Ec1/1a	Ec1/1b	Ec1/1e	Ec1/1g	Ec1/1i	Ec1/1k	Ec1/1Ec	Ec1/1m	Ec1/1n	Ec1/1q	Ec2a/1a	Ec2a/1b	Ec2a/1e	Ec2a/1g	Ec2a/1k	Ec2a/1o	Ec2b/1a	Ec2b/1b	Ec2b/1o	Ec2b/1p	Ec3a/4a	Ec3/4a	Ec3/4c	Ec3/4d	Ec4/4a
N	11	11	11	11	11	11	11	11	11	11	11	11	11	11	11	11	11	11	11	11	11	11	11	11	11
Positive strains	10	1	0	0	0	0	0	0	0	0	2	0	0	0	0	0	0	9	0	0	1	0	0	0	1
Allele frequency	0.909091	0.0909091	0	0	0	0	0	0	0	0	0.181818	0	0	0	0	0	0	0.818182	0	0		0	0	0.0909091	0.0909091
Total spacer no	71	13	0	0	0	0	0	0	0	0	4	0	0	0	0	0	0	106	0	0	14	0	0	0	19
Average spacer no	6.45455	1.18182	0	0	0	0	0	0	0	0	0.363636	0	0	0	0	0	0	9.63636	0	0	1.27273	0	0	0	1.72727
Average spacer no in positive strains	7.1	13	0	0	0	0	0	0	0	0	2	0	0	0	0	0	0	11.7778	0	0	14	0	0	0	19
Maximum no of spacers	17	13	0	0	0	0	0	0	0	0	3	0	0	0	0	0	0	12	0	0	14	0	0	0	19

## Sheet: K. pneumoniae loci-spacers
Total Kp	Kp1/1a	Kp2/2a	Kp3/2b	Kp3/2c	Kp3/2d	Kp3/2e	Kp4/3a
N	251	251	251	251	251	251	251
Positive strains	106	115	91	23	6	1	30
Allele frequency	0.422311	0.458167	0.36255	0.0916335	0.0239044	0.00398406	0.119522
Total spacer no	4058	1702	768	193	86	11	448
Average spacer no	16.1673	6.78088	3.05976	0.768924	0.342629	0.0438247	1.78486
Average spacer no in positive strains	37.5741	14.547	8.25806	7.72	10.75	3.66667	14
Maximum no of spacers	64	35	10	16	27	11	20
Africa	Kp1/1a	Kp2/2a	Kp3/2b	Kp3/2c	Kp3/2d	Kp3/2e	Kp4/3a
N	3	3	3	3	3	3	3
Positive strains	1	1	1	1	0	0	0
Allele frequency	0.333333	0.333333	0.333333	0.333333	0	0	0
Total spacer no	54	14	8	5	0	0	0
Average spacer no	18	4.66667	2.66667	1.66667	0	0	0
Average spacer no in positive strains	54	14	8	5	0	0	0
Maximum no of spacers	54	14	8	5	0	0	0
Asia	Kp1/1a	Kp2/2a	Kp3/2b	Kp3/2c	Kp3/2d	Kp3/2e	Kp4/3a
N	142	142	142	142	142	142	142
Positive strains	43	81	68	8	5	1	19
Allele frequency	0.302817	0.570423	0.478873	0.056338	0.0352113	0.00704225	0.133803
Total spacer no	1672	1173	575	63	59	11	276
Average spacer no	11.7746	8.26056	4.0493	0.443662	0.415493	0.0774648	1.94366
Average spacer no in positive strains	38.8837	14.4815	8.45588	7.875	11.8	11	14.5263
Maximum no of spacers	64	35	10	16	18	11	20
Australia	Kp1/1a	Kp2/2a	Kp3/2b	Kp3/2c	Kp3/2d	Kp3/2e	Kp4/3a
N	20	20	20	20	20	20	20
Positive strains	11	7	2	5	1	0	1
Allele frequency	0.55	0.35	0.1	0.25	0.05	0	0.05
Total spacer no	374	129	18	43	27	0	12
Average spacer no	18.7	6.45	0.9	2.15	1.35	0	0.6
Average spacer no in positive strains	34	18.4286	9	8.6	0	0	12
Maximum no of spacers	64	22	9	12	27	0	12
Europe	Kp1/1a	Kp2/2a	Kp3/2b	Kp3/2c	Kp3/2d	Kp3/2e	Kp4/3a
N	41	41	41	41	41	41	41
Positive strains	28	8	6	3	0	0	5
Allele frequency	0.682927	0.195122	0.146341	0.0731707	0	0	0.121951
Total spacer no	1027	103	51	22	0	0	84
Average spacer no	25.0488	2.5122	1.2439	0.536585	0	0	2.04878
Average spacer no in positive strains	36.6786	12.875	8.5	7.33333	0	0	16.8
Maximum no of spacers	64	19	9	8	0	0	20
North America	Kp1/1a	Kp2/2a	Kp3/2b	Kp3/2c	Kp3/2d	Kp3/2e	Kp4/3a
N	43	43	43	43	43	43	43
Positive strains	23	17	12	6	0	0	5
Allele frequency	0.534884	0.395349	0.27907	0.139535	0	0	0.116279
Total spacer no	931	272	98	60	0	0	76
Average spacer no	21.6512	6.32558	2.27907	1.39535	0	0	1.76744
Average spacer no in positive strains	40.4783	16	8.16667	10	0	0	15.2
Maximum no of spacers	64	32	9	15	0	0	20
South America	Kp1/1a	Kp2/2a	Kp3/2b	Kp3/2c	Kp3/2d	Kp3/2e	Kp4/3a
N	2	2	2	2	2	2	2
Positive strains	0	1	2	0	0	0	0
Allele frequency	0	0.5	1	0	0	0	0
Total spacer no	0	11	18	0	0	0	0
Average spacer no	0	5.5	9	0	0	0	0
Average spacer no in positive strains	0	11	9	0	0	0	0
Maximum no of spacers	0	11	9	0	0	0	0
environment	Kp1/1a	Kp2/2a	Kp3/2b	Kp3/2c	Kp3/2d	Kp3/2e	Kp4/3a
N	10	10	10	10	10	10	10
Positive strains	6	3	0	3	0	0	1
Allele frequency	0.6	0.3	0	0.3	0	0	0.1
Total spacer no	164	53	0	21	0	0	20
Average spacer no	16.4	5.3	0	2.1	0	0	2
Average spacer no in positive strains	27.3333	17.6667	0	7	0	0	20
Maximum no of spacers	64	19	0	7	0	0	20
Homo sapiens	Kp1/1a	Kp2/2a	Kp3/2b	Kp3/2c	Kp3/2d	Kp3/2e	Kp4/3a
N	194	194	194	194	194	194	194
Positive strains	75	99	84	11	5	1	21
Allele frequency	0.386598	0.510309	0.43299	0.056701	0.0257732	0.00515464	0.108247
Total spacer no	2931	1436	705	98	59	11	312
Average spacer no	15.1082	7.40206	3.63402	0.505155	0.304124	0.056701	1.60825
Average spacer no in positive strains	39.08	14.5051	8.39286	8.90909	11.8	11	14.8571
Maximum no of spacers	64	35	10	16	18	11	20
animal	Kp1/1a	Kp2/2a	Kp3/2b	Kp3/2c	Kp3/2d	Kp3/2e	Kp4/3a
N	5	5	5	5	5	5	5
Positive strains	2	0	0	0	0	0	3
Allele frequency	0.4	0	0	0	0	0	0.6
Total spacer no	80	0	0	0	0	0	47
Average spacer no	16	0	0	0	0	0	9.4
Average spacer no in positive strains	40	0	0	0	0	0	15.6667
Maximum no of spacers	51	0	0	0	0	0	17
