# Supplementary material for: Correlation between CRISPR Loci Diversity in Three Enterobacterial Taxa
Source: Int J Mol Sci. 2022 Oct 23;23(21):12766. doi: 10.3390/ijms232112766 (PMC9658729; doi:10.3390/ijms232112766)
Supplement: Supplementary file 1 [file ijms-23-12766-s001.zip › ijms-1881663-supplementary-Table S3.xlsx]

## Sheet: Se corr by locus
corr locus presence
	Se1	Se2a	Se2b	Se2c
Se1	1
Se2a	0.0782994	1
Se2b	0.228952	-0.561614	1
Se2c	-0.72029	-0.130145	-0.336171	1

## Sheet: Se corr by spacer no
Total	Se1/1a	Se1/1d	Se1/1f	Se1/1g	Se1/1h	Se2a/1a	Se2a/1e	Se2a/1f	Se2b/1a	Se2b/1b	Se2b/1f	Se2c/1a
Se1/1a	1
Se1/1d		1
Se1/1f			1
Se1/1g				1
Se1/1h					1
Se2a/1a	0.242035					1
Se2a/1e	0.0339309					-0.0124291	1
Se2a/1f								1
Se2b/1a	0.382655					-0.374233	-0.0335522		1
Se2b/1b	-0.0575889					-0.0124291	-0.00110375		-0.0335522	1
Se2b/1f	0.0339309					-0.0124291	-0.00110375		-0.0335522	-0.00110375	1
Se2c/1a	-0.294726					-0.0742966	-0.00659784		-0.200563	-0.00659784	-0.00659784	1
Africa
	Se1/1a	Se1/1d	Se1/1f	Se1/1g	Se1/1h	Se2a/1a	Se2a/1e	Se2a/1f	Se2b/1a	Se2b/1b	Se2b/1f	Se2c/1a
Se1/1a	1
Se1/1d		1
Se1/1f			1
Se1/1g				1
Se1/1h					1
Se2a/1a						1
Se2a/1e							1
Se2a/1f								1
Se2b/1a	0.505928								1
Se2b/1b										1
Se2b/1f											1
Se2c/1a	-0.40815								-0.313877			1
Asia
	Se1/1a	Se1/1d	Se1/1f	Se1/1g	Se1/1h	Se2a/1a	Se2a/1e	Se2a/1f	Se2b/1a	Se2b/1b	Se2b/1f	Se2c/1a
Se1/1a	1
Se1/1d		1
Se1/1f			1
Se1/1g				1
Se1/1h					1
Se2a/1a	0.277665					1
Se2a/1e							1
Se2a/1f								1
Se2b/1a	0.400964					-0.474693			1
Se2b/1b										1
Se2b/1f											1
Se2c/1a	-0.414054					-0.118064			-0.231011			1
Australia
	Se1/1a	Se1/1d	Se1/1f	Se1/1g	Se1/1h	Se2a/1a	Se2a/1e	Se2a/1f	Se2b/1a	Se2b/1b	Se2b/1f	Se2c/1a
Se1/1a	1
Se1/1d		1
Se1/1f			1
Se1/1g				1
Se1/1h					1
Se2a/1a	0.521604					1
Se2a/1e							1
Se2a/1f								1
Se2b/1a	0.157452					-0.282657			1
Se2b/1b										1
Se2b/1f											1
Se2c/1a	-0.100204					-0.136752			-0.502502			1
Europe
	Se1/1a	Se1/1d	Se1/1f	Se1/1g	Se1/1h	Se2a/1a	Se2a/1e	Se2a/1f	Se2b/1a	Se2b/1b	Se2b/1f	Se2c/1a
Se1/1a	1
Se1/1d		1
Se1/1f			1
Se1/1g				1
Se1/1h					1
Se2a/1a	0.231554					1
Se2a/1e							1
Se2a/1f	0.0949182					-0.025698		1
Se2b/1a	0.452157					-0.187578		-0.048022	1
Se2b/1b										1
Se2b/1f											1
Se2c/1a	-0.29607					-0.173783		-0.0444903	-0.32475			1
North America
	Se1/1a	Se1/1d	Se1/1f	Se1/1g	Se1/1h	Se2a/1a	Se2a/1e	Se2a/1f	Se2b/1a	Se2b/1b	Se2b/1f	Se2c/1a
Se1/1a	1
Se1/1d	-0.0569268	1
Se1/1f	-0.0569268	-0.00121951	1
Se1/1g	-0.0569268	-0.00121951	-0.00121951	1
Se1/1h	-0.0569268	-0.00121951	-0.00121951	-0.00121951	1
Se2a/1a	0.187717	-0.0126855	-0.0126855	-0.0126855	-0.0126855	1
Se2a/1e	0.00245429	0.490515	-0.00166221	-0.00166221	-0.00166221	-0.0172905	1
Se2a/1f								1
Se2b/1a	0.350558	-0.0331218	0.0142253	-0.0331218	0.11418	-0.340834	-0.0451454		1
Se2b/1b	-0.0913192	-0.00195628	-0.00195628	-0.00195628	-0.00195628	-0.0203495	-0.00266643		-0.0531324	1
Se2b/1f	0.0349289	-0.00121951	-0.00121951	-0.00121951	-0.00121951	-0.0126855	-0.00166221		-0.0331218	-0.00195628	1
Se2c/1a	-0.303734	-0.00650674	-0.00650674	-0.00650674	-0.00650674	-0.067684	-0.00886876		-0.176722	-0.0104378	-0.00650674	1
South America
	Se1/1a	Se1/1d	Se1/1f	Se1/1g	Se1/1h	Se2a/1a	Se2a/1e	Se2a/1f	Se2b/1a	Se2b/1b	Se2b/1f	Se2c/1a
Se1/1a	1
Se1/1d		1
Se1/1f			1
Se1/1g				1
Se1/1h					1
Se2a/1a	0.33612					1
Se2a/1e							1
Se2a/1f								1
Se2b/1a	0.301932					-0.689011			1
Se2b/1b										1
Se2b/1f											1
Se2c/1a												1
plant
	Se1/1a	Se1/1d	Se1/1f	Se1/1g	Se1/1h	Se2a/1a	Se2a/1e	Se2a/1f	Se2b/1a	Se2b/1b	Se2b/1f	Se2c/1a
Se1/1a	1
Se1/1d		1
Se1/1f			1
Se1/1g				1
Se1/1h					1
Se2a/1a	0.534658					1
Se2a/1e							1
Se2a/1f								1
Se2b/1a	-0.0876408					-0.490587			1
Se2b/1b										1
Se2b/1f											1
Se2c/1a												1
environment
	Se1/1a	Se1/1d	Se1/1f	Se1/1g	Se1/1h	Se2a/1a	Se2a/1e	Se2a/1f	Se2b/1a	Se2b/1b	Se2b/1f	Se2c/1a
Se1/1a	1
Se1/1d		1
Se1/1f			1
Se1/1g				1
Se1/1h					1
Se2a/1a	-0.0968256					1
Se2a/1e							1
Se2a/1f								1
Se2b/1a	0.63395					-0.552511			1
Se2b/1b										1
Se2b/1f											1
Se2c/1a												1
Homo sapiens
	Se1/1a	Se1/1d	Se1/1f	Se1/1g	Se1/1h	Se2a/1a	Se2a/1e	Se2a/1f	Se2b/1a	Se2b/1b	Se2b/1f	Se2c/1a
Se1/1a	1
Se1/1d		1
Se1/1f			1
Se1/1g				1
Se1/1h					1
Se2a/1a	0.231359					1
Se2a/1e							1
Se2a/1f								1
Se2b/1a	0.411462					-0.387594			1
Se2b/1b	-0.0859479					-0.0219955			-0.0497783	1
Se2b/1f											1
Se2c/1a	-0.453124					-0.135591			-0.30686	-0.0174139		1
animal
	Se1/1a	Se1/1d	Se1/1f	Se1/1g	Se1/1h	Se2a/1a	Se2a/1e	Se2a/1f	Se2b/1a	Se2b/1b	Se2b/1f	Se2c/1a
Se1/1a	1
Se1/1d		1
Se1/1f			1
Se1/1g				1
Se1/1h					1
Se2a/1a	0.220852					1
Se2a/1e	0.0591064					-0.0209887	1
Se2a/1f								1
Se2b/1a	0.316269					-0.352151	-0.0597235		1
Se2b/1b										1
Se2b/1f											1
Se2c/1a												1
food
	Se1/1a	Se1/1d	Se1/1f	Se1/1g	Se1/1h	Se2a/1a	Se2a/1e	Se2a/1f	Se2b/1a	Se2b/1b	Se2b/1f	Se2c/1a
Se1/1a	1
Se1/1d		1
Se1/1f			1
Se1/1g				1
Se1/1h					1
Se2a/1a	0.153557					1
Se2a/1e							1
Se2a/1f								1
Se2b/1a	0.58468					-0.333407			1
Se2b/1b										1
Se2b/1f											1
Se2c/1a												1

## Sheet: Ec corr by locus
corr locus presence
	Ec1	Ec2a	Ec2b	Ec3a	Ec3b	Ec4
Ec1	1
Ec2a	0.226773	1
Ec2b	0.0855014	-0.712416	1
Ec3a	-0.490641	-0.224741	-0.12928	1
Ec3b	-0.0778643	-0.112351	-0.00072745	-0.124506	1
Ec4	-0.494364	-0.228061	-0.128429	0.994012	-0.12376	1

## Sheet: Ec corr by spacer no
total	Ec1/1a	Ec1/1b	Ec1/1e	Ec1/1g	Ec1/1i	Ec1/1k	Ec1/1l	Ec1/1m	Ec1/1n	Ec1/1q	Ec2a/1a	Ec2a/1b	Ec2a/1e	Ec2a/1g	Ec2a/1k	Ec2a/1o	Ec2b/1a	Ec2b/1b	Ec2b/1o	Ec2b/1p	Ec3b/4a	Ec3b/4c	Ec3b/4d	Ec4/4a	Ec3a/4a
Ec1/1a	1
Ec1/1b	-0.408857	1																									0.25-0.5	weak
Ec1/1e	-0.0189437	-0.0144754	1																								0.5-0.75	moderate
Ec1/1g	-0.0254224	-0.0194259	-0.000900068	1																							>0.75	strong
Ec1/1i	-0.11502	-0.0878899	-0.00407222	-0.00546493	1
Ec1/1k	-0.0189437	-0.0144754	-0.000670691	-0.000900068	-0.00407222	1
Ec1/1l	-0.0267994	-0.0204781	-0.000948818	-0.00127331	-0.00576093	-0.000948818	1
Ec1/1m	-0.0814789	-0.0622602	-0.00288472	-0.0038713	-0.0175151	-0.00288472	-0.00408098	1
Ec1/1n	-0.0189437	-0.0144754	-0.000670691	-0.000900068	-0.00407222	-0.000670691	-0.000948818	-0.00288472	1
Ec1/1q	-0.0663023	-0.0506633	-0.0023474	-0.00315021	-0.0142527	-0.0023474	-0.00332083	-0.0100964	-0.0023474	1
Ec2a/1a	0.117678	0.129815	-0.02194	-0.00961515	-0.0715368	-0.02194	-0.0310382	0.180107	0.014998	0.0764337	1
Ec2a/1b	-0.0229229	0.0186128	-0.00240805	-0.0032316	0.0187344	-0.00240805	-0.00340663	-0.0103573	-0.00240805	-0.00842808	-0.0787733	1
Ec2a/1e	-0.0754766	0.198579	0.134314	-0.00541307	-0.0174906	-0.00403358	-0.00570626	-0.0173489	-0.00403358	-0.0141174	-0.131949	-0.0144822	1
Ec2a/1g	-0.0143135	0.107501	-0.00179921	-0.00241454	-0.0109242	-0.00179921	-0.00254532	-0.00773859	-0.00179921	-0.00629716	-0.0588566	-0.00645986	-0.0108206	1
Ec2a/1k	-0.0464682	-0.0355076	-0.00164518	-0.00220784	-0.00998903	0.414055	-0.00232742	-0.00707612	-0.00164518	-0.00575809	-0.0538181	-0.00590686	-0.00989424	-0.00441339	1
Ec2a/1o	-0.0189437	0.027645	-0.000670691	-0.000900068	-0.00407222	-0.000670691	-0.000948818	-0.00288472	-0.000670691	-0.0023474	-0.02194	-0.00240805	-0.00403358	-0.00179921	-0.00164518	1
Ec2b/1a	0.148888	-0.0758459	-0.00393367	-0.00527898	-0.023884	-0.00393367	0.0793506	-0.0169192	-0.00393367	-0.0137677	-0.127498	-0.0141234	-0.0236574	-0.0105525	-0.00964915	-0.00393367	1
Ec2b/1b	0.115901	-0.195009	-0.0114924	0.00981595	-0.0697785	-0.0114924	-0.0162582	-0.0494303	-0.0114924	-0.0402232	-0.373731	-0.0412624	-0.0691164	-0.0308298	-0.0281906	-0.0114924	-0.0674043	1
Ec2b/1o	0.00757294	-0.00568592	-0.00218546	-0.00293289	-0.0132694	-0.00218546	-0.00309174	-0.00939991	-0.00218546	-0.00764904	-0.0714919	-0.00784666	-0.0131435	-0.00586275	-0.00536086	-0.00218546	-0.0128179	-0.0374483	1
Ec2b/1p	-0.0379255	0.0105478	-0.00134273	-0.00180195	-0.00815266	-0.00134273	-0.00189955	-0.00577525	-0.00134273	-0.00469952	-0.0439242	-0.00482094	-0.00807529	-0.00360204	-0.00329368	-0.00134273	-0.00787526	-0.023008	-0.00437532	1
Ec3b/4a	0.0873357	-0.0531811	-0.0107383	0.0250767	-0.0651996	-0.0107383	-0.0151914	-0.0461867	-0.0107383	0.0951515	-0.00286795	-0.0385548	-0.000509188	-0.0288068	-0.0263407	-0.0107383	0.137345	-0.0802766	0.129221	-0.0214983	1
Ec3b/4c	0.0308415	-0.0200799	-0.000930369	-0.00124856	-0.00564891	-0.000930369	-0.00131618	-0.00400162	-0.000930369	-0.00325626	0.0320777	-0.00334039	-0.00559531	-0.00249582	-0.00228216	-0.000930369	-0.0054567	-0.0159421	-0.00303163	-0.00186261	-0.014896	1
Ec3b/4d	-0.00416222	-0.0124672	-0.00112157	-0.00150515	-0.00680983	-0.00112157	-0.00158667	-0.00482401	-0.00112157	-0.00392547	-0.0229628	-0.00402689	-0.00674522	-0.00300875	-0.00275118	-0.00112157	-0.00657813	-0.0192184	-0.00365466	-0.0022454	-0.0179573	-0.00155582	1
Ec4/4a	-0.0679819	-0.0972187	-0.00561762	-0.00753885	-0.0341084	-0.00561762	-0.00794718	-0.024162	-0.00561762	-0.0196615	-0.0847324	-0.0201695	-0.0337848	-0.0150699	-0.0137798	-0.00561762	-0.0329479	-0.0900179	-0.0183051	-0.0112466	-0.0899427	-0.00779265	-0.00939415	1
Ec3a/4a	-0.0788279	-0.110939	-0.00606554	-0.00813996	-0.0368281	-0.00606554	-0.00858085	-0.0260886	-0.00606554	-0.0212292	-0.0985307	-0.0217777	-0.0364786	-0.0162715	-0.0148786	-0.00606554	-0.035575	-0.0975441	-0.0197647	-0.0121433	-0.0971142	-0.00841399	-0.0101432	0.906489	1
Africa																													Environment
	Ec1/1a	Ec1/1b	Ec1/1e	Ec1/1g	Ec1/1i	Ec1/1k	Ec1/1l	Ec1/1m	Ec1/1n	Ec1/1q	Ec2a/1a	Ec2a/1b	Ec2a/1e	Ec2a/1g	Ec2a/1k	Ec2a/1o	Ec2b/1a	Ec2b/1b	Ec2b/1o	Ec2b/1p	Ec3b/4a	Ec3b/4c	Ec3b/4d	Ec4/4a	Ec3a/4a					Ec1/1a	Ec1/1b	Ec1/1e	Ec1/1g	Ec1/1i	Ec1/1k	Ec1/1l	Ec1/1m	Ec1/1n	Ec1/1q	Ec2a/1a	Ec2a/1b	Ec2a/1e	Ec2a/1g	Ec2a/1k	Ec2a/1o	Ec2b/1a	Ec2b/1b	Ec2b/1o	Ec2b/1p
Ec1/1a	1																												Ec1/1a	1
Ec1/1b	-0.655338	1																											Ec1/1b	-0.432834	1
Ec1/1e			1																										Ec1/1e			1
Ec1/1g				1																									Ec1/1g				1
Ec1/1i					1																								Ec1/1i	-0.0978597	-0.111975			1
Ec1/1k						1																							Ec1/1k						1
Ec1/1l							1																						Ec1/1l							1
Ec1/1m								1																					Ec1/1m								1
Ec1/1n									1																				Ec1/1n									1
Ec1/1q										1																			Ec1/1q										1
Ec2a/1a	0.134663	-0.0347103									1																		Ec2a/1a	0.0386892	0.104864			-0.0923022						1
Ec2a/1b												1																	Ec2a/1b	0.0248473	-0.0786817			-0.0177892						-0.106887	1
Ec2a/1e	-0.300454	0.523479									-0.318273		1																Ec2a/1e	0.0136416	0.114197			-0.0302819						-0.181949	-0.0212783	1
Ec2a/1g														1															Ec2a/1g	-0.0687634	0.327664			-0.0177892						-0.106887	-0.0125	-0.0212783	1
Ec2a/1k															1														Ec2a/1k															1
Ec2a/1o	-0.205707	0.119467									-0.217907		-0.0912871			1													Ec2a/1o																1
Ec2b/1a																	1												Ec2b/1a	0.228027	-0.130788			-0.02957						-0.177671	-0.020778	-0.0353697	-0.020778			1
Ec2b/1b	0.348141	-0.289187									-0.316485		-0.132584			-0.0907742		1											Ec2b/1b	0.0650945	-0.0691709			-0.0466039						-0.28002	-0.0327473	-0.0557446	-0.0327473			-0.054434	1
Ec2b/1o	-0.205707	0.318579									-0.217907		-0.0912871			-0.0625		-0.0907742	1										Ec2b/1o																			1
Ec2b/1p																				1									Ec2b/1p																				1
Ec3b/4a	-0.100507	0.0499572									-0.0723276		-0.229039			-0.156813		0.0626319	0.509641		1								Ec3b/4a	0.0484999	-0.00292438			-0.099419						-0.0549908	-0.0698591	0.0331721	-0.0698591			0.133074	-0.0856846
Ec3b/4c																						1							Ec3b/4c
Ec3b/4d																							1						Ec3b/4d
Ec4/4a																								1					Ec4/4a	-0.151678	-0.0577637			-0.0392394						-0.134637	-0.0275725	-0.0469357	-0.0275725			-0.0458322	-0.0722339
Ec3a/4a																									1				Ec3a/4a	-0.170212	-0.0952065			-0.0440342						-0.177626	-0.0309417	-0.052671	-0.0309417			-0.0514326	-0.0810605
Asia																													Homo sapiens
	Ec1/1a	Ec1/1b	Ec1/1e	Ec1/1g	Ec1/1i	Ec1/1k	Ec1/1l	Ec1/1m	Ec1/1n	Ec1/1q	Ec2a/1a	Ec2a/1b	Ec2a/1e	Ec2a/1g	Ec2a/1k	Ec2a/1o	Ec2b/1a	Ec2b/1b	Ec2b/1o	Ec2b/1p	Ec3b/4a	Ec3b/4c	Ec3b/4d	Ec4/4a	Ec3a/4a					Ec1/1a	Ec1/1b	Ec1/1e	Ec1/1g	Ec1/1i	Ec1/1k	Ec1/1l	Ec1/1m	Ec1/1n	Ec1/1q	Ec2a/1a	Ec2a/1b	Ec2a/1e	Ec2a/1g	Ec2a/1k	Ec2a/1o	Ec2b/1a	Ec2b/1b	Ec2b/1o	Ec2b/1p
Ec1/1a	1																												Ec1/1a	1
Ec1/1b	-0.483844	1																											Ec1/1b	-0.38425	1
Ec1/1e			1																										Ec1/1e			1
Ec1/1g				1																									Ec1/1g	-0.035286	-0.0277088		1
Ec1/1i	-0.103017	-0.0632981			1																								Ec1/1i	-0.106952	-0.0839857		-0.00771249	1
Ec1/1k	-0.0458244	-0.0281564			-0.00599491	1																							Ec1/1k	-0.035286	-0.0277088		-0.00254453	-0.00771249	1
Ec1/1l							1																						Ec1/1l							1
Ec1/1m	-0.0790425	-0.048567			-0.0103406	-0.00459973		1																					Ec1/1m	-0.0915161	-0.0718642		-0.00659936	-0.0200027	-0.00659936		1
Ec1/1n									1																				Ec1/1n									1
Ec1/1q										1																			Ec1/1q										1
Ec2a/1a	0.108703	0.161648			-0.0482999	-0.0437392		0.118924			1																		Ec2a/1a	0.17154	0.0688333		-0.0404563	-0.0566549	-0.0404563		0.246267			1
Ec2a/1b	-0.0647476	0.151305			-0.0084705	-0.00376787		-0.00649919			-0.0618013	1																	Ec2a/1b	-0.0494609	0.0968654		-0.0035667	0.192019	-0.0035667		-0.00925041			-0.0567081	1
Ec2a/1e	-0.0666384	0.248372			-0.0175144	-0.00779081		-0.0134384			-0.127786	-0.011008	1																Ec2a/1e	-0.11213	0.350991		-0.00808588	-0.0245084	-0.00808588		-0.0209711			-0.12856	-0.0113341	1
Ec2a/1g	-0.0202252	0.123364			-0.0146861	-0.00653269		-0.0112682			-0.10715	-0.00923036	-0.0190856	1															Ec2a/1g	-0.0611822	0.129203		-0.00441194	-0.0133726	-0.00441194		-0.0114426			-0.0701468	-0.00618427	-0.01402	1
Ec2a/1k	-0.0919974	-0.056527			-0.0120354	0.50395		-0.00923446			-0.0878111	-0.00756439	-0.0156409	-0.0131151	1														Ec2a/1k	-0.0612573	-0.0481031		-0.00441735	-0.013389	0.585086		-0.0114566			-0.0702329	-0.00619186	-0.0140373	-0.00765922	1
Ec2a/1o																1													Ec2a/1o	-0.035286	0.0570033		-0.00254453	-0.00771249	-0.00254453		-0.00659936			-0.0404563	-0.0035667	-0.00808588	-0.00441194	-0.00441735	1
Ec2b/1a	0.192425	-0.0963619			-0.0205169	-0.00912635		-0.015742			-0.149692	-0.0128951	-0.0266631	-0.0223574	-0.0183221		1												Ec2b/1a	0.167241	-0.0660559		-0.00606598	-0.0183861	-0.00606598		-0.0157324			-0.09168	-0.00850277	-0.0192762	-0.0105178	-0.0105307	-0.00606598	1
Ec2b/1b	0.0584454	-0.193961			-0.0596159	-0.0265185		-0.0457417			-0.42828	-0.0374693	-0.0774751	-0.0649639	-0.0532387		-0.0907564	1											Ec2b/1b	0.17736	-0.160268		0.0981176	-0.0643536	-0.0212317		-0.0550655			-0.32909	-0.0297608	-0.0674692	-0.0368135	-0.0368587	-0.0212317	-0.050615	1
Ec2b/1o	-0.0189236	-0.0281564			-0.00599491	-0.00266667		-0.00459973			-0.0437392	-0.00376787	-0.00779081	-0.00653269	-0.00535362		-0.00912635	-0.0265185	1										Ec2b/1o	-0.0507678	0.0932923		-0.0047442	-0.0143797	-0.0047442		-0.0123043			-0.0754296	-0.00665001	-0.0150759	-0.00822594	-0.00823603	-0.0047442	-0.0113099	-0.039586	1
Ec2b/1p	-0.0458244	0.00354062			-0.00599491	-0.00266667		-0.00459973			-0.0437392	-0.00376787	-0.00779081	-0.00653269	-0.00535362		-0.00912635	-0.0265185	-0.00266667	1									Ec2b/1p	-0.0612733	0.0193054		-0.00441851	-0.0133925	-0.00441851		-0.0114596			-0.0702513	-0.00619349	-0.0140409	-0.00766122	-0.00767062	-0.00441851	-0.0105334	-0.0368684	-0.00823819	1
Ec3b/4a	0.221012	-0.133943			-0.0543681	-0.0241841		-0.0417152			0.027237	-0.034171	-0.0153086	-0.0592453	-0.0485522		0.213274	-0.103325	0.0791481	-0.0241841	1								Ec3b/4a	0.25796	-0.0605723		-0.0245085	-0.0742854	-0.0245085		-0.063564			0.0474146	-0.0343539	0.0323353	-0.0424951	-0.0425472	-0.0245085	0.15768	-0.0247523	0.038233	-0.0425584
Ec3b/4c	0.0281529	-0.0281564			-0.00599491	-0.00266667		-0.00459973			0.00818753	-0.00376787	-0.00779081	-0.00653269	-0.00535362		-0.00912635	-0.0265185	-0.00266667	-0.00266667	-0.0241841	1							Ec3b/4c
Ec3b/4d																							1						Ec3b/4d
Ec4/4a	0.0163837	-0.0921165			-0.0261207	-0.011619		-0.0200417			0.0342171	-0.0164171	-0.0339457	-0.0284639	-0.0233265		-0.0397648	-0.0953879	-0.011619	-0.011619	-0.105374	-0.011619		1					Ec4/4a	-0.0541882	-0.195093		-0.0179156	-0.0543023	-0.0179156		-0.046465			-0.0815485	-0.0251125	-0.0569313	-0.0310637	-0.0311018	-0.0179156	-0.0427095	-0.132607	-0.0334031	-0.03111
Ec3a/4a	0.0165389	-0.103316			-0.02736	-0.0121703		-0.0209926			0.0260314	-0.017196	-0.0355562	-0.0298143	-0.0244332		-0.0416515	-0.0995618	-0.0121703	-0.0121703	-0.110373	-0.0121703		0.972422	1				Ec3a/4a	-0.0717534	-0.214523		-0.0196999	-0.0597105	-0.0196999		-0.0510926			-0.0976649	-0.0276136	-0.0626013	-0.0341574	-0.0341994	-0.0196999	-0.0469631	-0.147333	-0.0367299	-0.0342083
Austr&Oceania																													Animal
	Ec1/1a	Ec1/1b	Ec1/1e	Ec1/1g	Ec1/1i	Ec1/1k	Ec1/1l	Ec1/1m	Ec1/1n	Ec1/1q	Ec2a/1a	Ec2a/1b	Ec2a/1e	Ec2a/1g	Ec2a/1k	Ec2a/1o	Ec2b/1a	Ec2b/1b	Ec2b/1o	Ec2b/1p	Ec3b/4a	Ec3b/4c	Ec3b/4d	Ec4/4a	Ec3a/4a					Ec1/1a	Ec1/1b	Ec1/1e	Ec1/1g	Ec1/1i	Ec1/1k	Ec1/1l	Ec1/1m	Ec1/1n	Ec1/1q	Ec2a/1a	Ec2a/1b	Ec2a/1e	Ec2a/1g	Ec2a/1k	Ec2a/1o	Ec2b/1a	Ec2b/1b	Ec2b/1o	Ec2b/1p
Ec1/1a	1																												Ec1/1a	1
Ec1/1b	-0.508424	1																											Ec1/1b	-0.388979	1
Ec1/1e			1																										Ec1/1e	-0.0314927	-0.0231734	1
Ec1/1g				1																									Ec1/1g	-0.0314927	-0.0231734	-0.00187617	1
Ec1/1i					1																								Ec1/1i	-0.0775055	-0.057031	-0.00461737	-0.00461737	1
Ec1/1k						1																							Ec1/1k						1
Ec1/1l							1																						Ec1/1l							1
Ec1/1m								1																					Ec1/1m	-0.0994984	-0.0732141	-0.0059276	-0.0059276	-0.0145882			1
Ec1/1n									1																				Ec1/1n	-0.0314927	-0.0231734	-0.00187617	-0.00187617	-0.00461737			-0.0059276	1
Ec1/1q										1																			Ec1/1q	-0.101414	-0.0746236	-0.00604171	-0.00604171	-0.014869			-0.0190882	-0.00604171	1
Ec2a/1a	0.272012	-0.0955093									1																		Ec2a/1a	0.146501	0.13992	-0.0388364	-0.00527873	-0.0611672			0.190655	0.017093	0.0871704	1
Ec2a/1b												1																	Ec2a/1b	-0.0322518	-0.0258604	-0.00485681	-0.00485681	0.0421391			-0.0153447	-0.00485681	-0.0156401	-0.100535	1
Ec2a/1e	-0.256277	0.601451									-0.202143		1																Ec2a/1e	-0.0451106	0.0740159	0.205004	-0.00592497	-0.0145817			-0.0187194	-0.00592497	-0.0190798	-0.122645	-0.0153378	1
Ec2a/1g	-0.144445	0.397638									-0.113933		-0.0466902	1															Ec2a/1g	0.0273968	0.0682401	-0.00373483	-0.00373483	-0.00919165			-0.0117999	-0.00373483	-0.012027	-0.0773102	-0.00966829	-0.0117946	1
Ec2a/1k	-0.144445	-0.0926278									-0.113933		-0.0466902	-0.0263158	1														Ec2a/1k	-0.0314927	-0.0231734	-0.00187617	-0.00187617	-0.00461737			-0.0059276	-0.00187617	-0.00604171	-0.0388364	-0.00485681	-0.00592497	-0.00373483	1
Ec2a/1o																1													Ec2a/1o																1
Ec2b/1a	0.225506	-0.0926278									-0.113933		-0.0466902	-0.0263158	-0.0263158		1												Ec2b/1a	0.105589	-0.0578061	-0.00687756	-0.00687756	-0.0169261			-0.021729	-0.00687756	-0.0221473	-0.142364	-0.0178038	-0.0217194	-0.0136909	-0.00687756		1
Ec2b/1b	0.127431	-0.255519									-0.314291		-0.128797	-0.0725935	-0.0725935		-0.0725935	1											Ec2b/1b	0.05615	-0.145901	-0.0174233	-0.0174233	-0.0428798			-0.0550473	-0.0174233	-0.056107	-0.360658	-0.0451033	-0.0550229	-0.034684	-0.0174233		-0.0638693	1
Ec2b/1o																			1										Ec2b/1o	0.0437739	-0.0463225	-0.00469933	-0.00469933	-0.0115653			-0.0148471	-0.00469933	-0.0151329	-0.0972751	-0.0121651	-0.0148405	-0.0093548	-0.00469933		-0.0172265	-0.0436409	1
Ec2b/1p																				1									Ec2b/1p	-0.0314927	0.0121826	-0.00187617	-0.00187617	-0.00461737			-0.0059276	-0.00187617	-0.00604171	-0.0388364	-0.00485681	-0.00592497	-0.00373483	-0.00187617		-0.00687756	-0.0174233	-0.00469933	1
Ec3b/4a	0.43921	-0.130286									0.379453		-0.160947	-0.0907141	-0.0907141		0.498927	0.0750719			1								Ec3b/4a	0.025569	-0.0836574	-0.0158059	0.0426049	-0.0388993			-0.0499374	-0.0158059	0.105001	-0.0341995	-0.0409165	-0.0499152	-0.0314643	-0.0158059		0.0581565	-0.0551374	0.168678	-0.0158059
Ec3b/4c																						1							Ec3b/4c	0.0446921	-0.0321635	-0.00260404	-0.00260404	-0.0064087			-0.00822723	-0.00260404	-0.00838561	0.0408023	-0.00674103	-0.00822357	-0.00518377	-0.00260404		-0.00954573	-0.0241827	-0.00652245	-0.00260404
Ec3b/4d																							1						Ec3b/4d	-0.0101122	-0.0190645	-0.00314086	-0.00314086	-0.00772984			-0.00992325	-0.00314086	-0.0101143	-0.0442083	-0.00813067	-0.00991884	-0.0062524	-0.00314086		-0.0115136	-0.0291679	-0.00786704	-0.00314086
Ec4/4a	-0.224429	-0.14392									-0.177023		-0.0725444	-0.0408879	-0.0408879		-0.0408879	-0.112791			-0.140946			1					Ec4/4a	-0.129786	-0.0352082	-0.00773197	-0.00773197	-0.0190288			-0.0244285	-0.00773197	-0.0248987	-0.10044	-0.0200156	-0.0244176	-0.0153918	-0.00773197		-0.0283434	-0.0718038	-0.0193666	-0.00773197
Ec3a/4a	-0.25078	-0.160817									-0.197807		-0.0810619	-0.0456886	-0.0456886		-0.0456886	-0.126034			-0.157495			0.816855	1				Ec3a/4a	-0.132878	-0.0463764	-0.00791617	-0.00791617	-0.0194822			-0.0250104	-0.00791617	-0.0254919	-0.112733	-0.0204924	-0.0249993	-0.0157585	-0.00791617		-0.0290186	-0.0735145	-0.019828	-0.00791617
Europe																													Food
	Ec1/1a	Ec1/1b	Ec1/1e	Ec1/1g	Ec1/1i	Ec1/1k	Ec1/1l	Ec1/1m	Ec1/1n	Ec1/1q	Ec2a/1a	Ec2a/1b	Ec2a/1e	Ec2a/1g	Ec2a/1k	Ec2a/1o	Ec2b/1a	Ec2b/1b	Ec2b/1o	Ec2b/1p	Ec3b/4a	Ec3b/4c	Ec3b/4d	Ec4/4a	Ec3a/4a					Ec1/1a	Ec1/1b	Ec1/1e	Ec1/1g	Ec1/1i	Ec1/1k	Ec1/1l	Ec1/1m	Ec1/1n	Ec1/1q	Ec2a/1a	Ec2a/1b	Ec2a/1e	Ec2a/1g	Ec2a/1k	Ec2a/1o	Ec2b/1a	Ec2b/1b	Ec2b/1o	Ec2b/1p
Ec1/1a	1																												Ec1/1a	1
Ec1/1b	-0.433281	1																											Ec1/1b	-0.54011	1
Ec1/1e	-0.0318952	-0.0278943	1																										Ec1/1e			1
Ec1/1g	-0.0428271	-0.0374549	-0.00275717	1																									Ec1/1g				1
Ec1/1i	-0.045153	-0.039489	-0.00290692	-0.00390324	1																								Ec1/1i	-0.197041	-0.274111			1
Ec1/1k						1																							Ec1/1k						1
Ec1/1l							1																						Ec1/1l							1
Ec1/1m	-0.0444631	-0.0388857	-0.0028625	-0.00384361	-0.00405236			1																					Ec1/1m								1
Ec1/1n									1																				Ec1/1n									1
Ec1/1q	-0.102795	-0.0899005	-0.00661787	-0.00888611	-0.0093687			-0.00922557		1																			Ec1/1q										1
Ec2a/1a	0.123928	0.124052	-0.0399646	-0.0223191	-0.0317926			0.0897629		0.092824	1																		Ec2a/1a	-0.221981	0.128612			-0.119222						1
Ec2a/1b	-0.0233614	-0.00330811	-0.00564525	-0.00758012	-0.00799179			-0.0078697		-0.0181941	-0.109872	1																	Ec2a/1b												1
Ec2a/1e	-0.0543681	0.0676984	0.194632	-0.00949021	-0.0100056			-0.00985275		-0.0227787	-0.137558	-0.019431	1																Ec2a/1e	-0.158267	0.396308			-0.0803219						-0.248671		1
Ec2a/1g														1															Ec2a/1g														1
Ec2a/1k															1														Ec2a/1k															1
Ec2a/1o																1													Ec2a/1o																1
Ec2b/1a	0.158709	-0.100407	-0.00739131	-0.00992463	-0.0104636			-0.0103038		-0.0238215	-0.143855	-0.0203204	-0.0254409				1												Ec2b/1a	0.00374141	-0.215628			-0.0786646						-0.24354		-0.0631849				1
Ec2b/1b	0.0377145	-0.188934	-0.0182124	0.0271461	-0.0257827			-0.0253888		-0.0586967	-0.354463	-0.0500701	-0.062687				-0.0655566	1											Ec2b/1b	0.515709	-0.347516			-0.126779						-0.3925		-0.101832				-0.0997305	1
Ec2b/1o	0.0299241	-0.0225643	-0.00569378	-0.00764529	-0.0080605			-0.00793736		-0.0183505	-0.110817	-0.0156535	-0.019598				-0.0204951	-0.0505005	1										Ec2b/1o																			1
Ec2b/1p																				1									Ec2b/1p																				1
Ec3b/4a	0.00364456	-0.0964675	-0.0174178	0.0300074	-0.0246579			-0.0242812		0.103199	-0.0946216	-0.0478857	-0.0131271				0.0597009	-0.0952179	0.132208		1								Ec3b/4a	0.230477	7.94076e-18			-0.130466						-0.0934516		-0.104793				0.123156	0.105916
Ec3b/4c	0.0396125	-0.0278943	-0.00205339	-0.00275717	-0.00290692			-0.0028625		-0.00661787	0.0767483	-0.00564525	-0.00706777				-0.00739131	-0.0182124	-0.00569378		-0.0174178	1							Ec3b/4c
Ec3b/4d	-0.007951	-0.0275919	-0.00343808	-0.00461646	-0.00486717			-0.00479282		-0.0110806	-0.0452014	-0.00945208	-0.0118339				-0.0123756	-0.0304937	-0.00953334		-0.0291634	-0.00343808	1						Ec3b/4d
Ec4/4a	-0.0861683	-0.0588887	-0.00818188	-0.0109862	-0.0115828			-0.0114059		-0.0263694	-0.0645001	-0.0224939	-0.0281621				-0.0294512	-0.0725685	-0.0226873		-0.0694027	-0.00818188	-0.0136993	1					Ec4/4a
Ec3a/4a	-0.0998727	-0.0724644	-0.00872217	-0.0117116	-0.0123477			-0.0121591		-0.0281107	-0.0883911	-0.0239793	-0.0300217				-0.031396	-0.0773606	-0.0241855		-0.0739857	-0.00872217	-0.0146039	0.89031	1				Ec3a/4a
North America
	Ec1/1a	Ec1/1b	Ec1/1e	Ec1/1g	Ec1/1i	Ec1/1k	Ec1/1l	Ec1/1m	Ec1/1n	Ec1/1q	Ec2a/1a	Ec2a/1b	Ec2a/1e	Ec2a/1g	Ec2a/1k	Ec2a/1o	Ec2b/1a	Ec2b/1b	Ec2b/1o	Ec2b/1p	Ec3b/4a	Ec3b/4c	Ec3b/4d	Ec4/4a	Ec3a/4a
Ec1/1a	1
Ec1/1b	-0.356609	1
Ec1/1e			1
Ec1/1g				1
Ec1/1i	-0.141395	-0.119287			1
Ec1/1k						1
Ec1/1l	-0.0301827	-0.0254634			-0.0100962		1
Ec1/1m	-0.11231	-0.0947494			-0.0375682		-0.00801941	1
Ec1/1n	-0.0301827	-0.0254634			-0.0100962		-0.00215517	-0.00801941	1
Ec1/1q	-0.0425826	-0.0359245			-0.014244		-0.00304058	-0.011314	-0.00304058	1
Ec2a/1a	0.0758224	0.0993141			-0.103506		-0.0418463	0.321531	0.0309231	0.0658713	1
Ec2a/1b	-0.00140291	-0.0379216			0.0855085		-0.00362236	-0.0134788	-0.00362236	-0.00511052	-0.0703342	1
Ec2a/1e	-0.0981358	0.232638			-0.0128209		-0.00700731	-0.0260742	-0.00700731	-0.00988611	-0.136059	-0.0117777	1
Ec2a/1g	-0.0301827	0.08092			-0.0100962		-0.00215517	-0.00801941	-0.00215517	-0.00304058	-0.0418463	-0.00362236	-0.00700731	1
Ec2a/1k															1
Ec2a/1o																1
Ec2b/1a	0.0549887	-0.0400731			-0.0323237		0.265517	-0.0256747	-0.00689992	-0.00973461	-0.128699	-0.0115972	-0.0224343	-0.00689992			1
Ec2b/1b	0.224355	-0.203956			-0.0981463		-0.0209506	-0.0779574	-0.0209506	-0.0295577	-0.405322	-0.0352132	-0.0681186	-0.0209506			-0.0670747	1
Ec2b/1o	-0.0399995	0.00590655			-0.01338		-0.00285613	-0.0106277	-0.00285613	-0.00402951	-0.0554567	-0.00480051	-0.0092864	-0.00285613			-0.00914409	-0.0277647	1
Ec2b/1p	-0.052391	0.0296647			-0.017525		-0.00374094	-0.0139201	-0.00374094	-0.00527782	-0.0726367	-0.00628767	-0.0121633	-0.00374094			-0.0119769	-0.036366	-0.00495766	1
Ec3b/4a	-0.0200277	0.060737			-0.095048		-0.0202892	-0.0754964	-0.0202892	0.112227	0.0725476	-0.0341016	0.0814444	-0.0202892			0.180797	-0.0791591	0.171573	-0.035218	1
Ec3b/4c																						1
Ec3b/4d																							1
Ec4/4a	-0.0980602	-0.0878729			-0.0348416		-0.0074374	-0.0276746	-0.0074374	-0.0104929	-0.12168	-0.0125006	-0.0241819	-0.0074374			-0.0238113	-0.0722996	-0.00985638	-0.0129098	-0.0700172			1
Ec3a/4a	-0.0842154	-0.100308			-0.039772		-0.00848986	-0.0315908	-0.00848986	-0.0119777	-0.10621	-0.0142695	-0.0276039	-0.00848986			-0.0271808	-0.0825307	-0.0112512	-0.0147367	-0.0799253			0.821774	1
South America
	Ec1/1a	Ec1/1b	Ec1/1e	Ec1/1g	Ec1/1i	Ec1/1k	Ec1/1l	Ec1/1m	Ec1/1n	Ec1/1q	Ec2a/1a	Ec2a/1b	Ec2a/1e	Ec2a/1g	Ec2a/1k	Ec2a/1o	Ec2b/1a	Ec2b/1b	Ec2b/1o	Ec2b/1p	Ec3b/4a	Ec3b/4c	Ec3b/4d	Ec4/4a	Ec3a/4a
Ec1/1a	1
Ec1/1b	-0.473529	1
Ec1/1e			1
Ec1/1g				1
Ec1/1i	-0.206318	-0.0997887			1
Ec1/1k						1
Ec1/1l							1
Ec1/1m								1
Ec1/1n									1
Ec1/1q										1
Ec2a/1a	0.246089	-0.0373437			-0.163539						1
Ec2a/1b	-0.085428	-0.122269			0.202437						-0.200381	1
Ec2a/1e	-0.206318	0.60982			-0.0434783						-0.163539	-0.0532729	1
Ec2a/1g														1
Ec2a/1k															1
Ec2a/1o																1
Ec2b/1a	0.220547	-0.0997887			-0.0434783						-0.163539	-0.0532729	-0.0434783				1
Ec2b/1b	0.441522	-0.180281			-0.0785492						-0.295455	-0.0962446	-0.0785492				-0.0785492	1
Ec2b/1o																			1
Ec2b/1p																				1
Ec3b/4a	0.442249	-0.52026			-0.226679						0.14532	-0.277745	-0.226679				0.191805	0.121751			1
Ec3b/4c																						1
Ec3b/4d																							1
Ec4/4a																								1
Ec3a/4a																									1
[truncated: 6 more columns]

## Sheet: Kp corr by locus
corr locus presence
	Kp1	Kp2	Kp3	Kp4 pl
Kp1	1
Kp2	-0.786228	1
Kp3	-0.824878	0.937141	1
Kp4 pl	-0.265288	-0.215556	-0.232564	1

## Sheet: Kp corr by spacer no
Total	Kp1/1a	Kp2/2a	Kp3/2b	Kp3/2c	Kp3/2d	Kp3/2e	Kp4/3a
Kp1/1a	1
Kp2/2a	-0.610966	1
Kp3/2b	-0.574821	0.536294	1
Kp3/2c	-0.231557	0.340009	-0.219729	1
Kp3/2d	-0.106405	0.315401	-0.10097	-0.0406739	1
Kp3/2e	-0.0492245	0.030891	-0.0467102	-0.0188164	-0.00864649	1
Kp4/3a	-0.235082	-0.230882	-0.173016	-0.106893	-0.0491193	-0.0227233	1
Asia	Kp1/1a	Kp2/2a	Kp3/2b	Kp3/2c	Kp3/2d	Kp3/2e	Kp4/3a
Kp1/1a	1
Kp2/2a	-0.555407	1
Kp3/2b	-0.562936	0.510435	1
Kp3/2c	-0.133184	0.244189	-0.206883	1
Kp3/2d	-0.102084	0.398898	-0.158573	-0.0375166	1
Kp3/2e	-0.0506971	0.0257668	-0.0787511	-0.0186316	-0.0142809	1
Kp4/3a	-0.230486	-0.312492	-0.274416	-0.0847053	-0.0649255	-0.0322435	1
Australia	Kp1/1a	Kp2/2a	Kp3/2b	Kp3/2c	Kp3/2d	Kp3/2e	Kp4/3a
Kp1/1a	1
Kp2/2a	-0.626803	1
Kp3/2b	-0.293415	0.572238	1
Kp3/2c	-0.489834	0.446686	-0.185491	1
Kp3/2d	-0.201942	0.368514	-0.0764719	-0.127664	1
Kp3/2e						1
Kp4/3a	-0.201942	-0.163362	-0.0764719	-0.127664	-0.0526316		1
Europe	Kp1/1a	Kp2/2a	Kp3/2b	Kp3/2c	Kp3/2d	Kp3/2e	Kp4/3a
Kp1/1a	1
Kp2/2a	-0.626477	1
Kp3/2b	-0.545646	0.638235	1
Kp3/2c	-0.37319	0.503078	-0.114918	1
Kp3/2d					1
Kp3/2e						1
Kp4/3a	-0.352297	-0.173664	-0.151257	-0.103451			1
North Am	Kp1/1a	Kp2/2a	Kp3/2b	Kp3/2c	Kp3/2d	Kp3/2e	Kp4/3a
Kp1/1a	1
Kp2/2a	-0.719328	1
Kp3/2b	-0.596818	0.484727	1
Kp3/2c	-0.381359	0.616041	-0.232192	1
Kp3/2d					1
Kp3/2e						1
Kp4/3a	-0.230157	-0.102556	0.0524307	-0.135613			1
environ	Kp1/1a	Kp2/2a	Kp3/2b	Kp3/2c	Kp3/2d	Kp3/2e	Kp4/3a
Kp1/1a	1
Kp2/2a	-0.494606	1
Kp3/2b			1
Kp3/2c	-0.498615	0.991961		1
Kp3/2d					1
Kp3/2e						1
Kp4/3a	-0.253882	-0.216464		-0.218218			1
Homo sap	Kp1/1a	Kp2/2a	Kp3/2b	Kp3/2c	Kp3/2d	Kp3/2e	Kp4/3a
Kp1/1a	1
Kp2/2a	-0.638195	1
Kp3/2b	-0.637872	0.55627	1
Kp3/2c	-0.170853	0.282571	-0.194452	1
Kp3/2d	-0.108196	0.364845	-0.123141	-0.032983	1
Kp3/2e	-0.0538881	0.0298266	-0.0613314	-0.0164275	-0.0104031	1
Kp4/3a	-0.222315	-0.256727	-0.222915	-0.0775618	-0.0491177	-0.0244635	1
